# Supplementary material for: Indoxyl Sulfate Elevated Lnc-SLC15A1-1 Upregulating CXCL10/CXCL8 Expression in High-Glucose Endothelial Cells by Sponging MicroRNAs
Source: Toxins (Basel). 2021 Dec 7;13(12):873. doi: 10.3390/toxins13120873 (PMC8709190; doi:10.3390/toxins13120873)
Supplement: Supplementary file 1 [file toxins-13-00873-s001.zip]

Archive with 1 entries (1 files):
- toxins-1443772-supplementary.pdf
